# Supplementary material for: Deregulation of miR-183 and KIAA0101 in Aggressive and Malignant Pituitary Tumors
Source: Front Med (Lausanne). 2015 Aug 10;2:54. doi: 10.3389/fmed.2015.00054 (PMC4530307; doi:10.3389/fmed.2015.00054)
Supplement: Supplementary file 1 [file table_1.xlsx]

## Sheet: SuppTable1
Supplementary Table 1: Summary of littérature about miRNA deregulation in pituitary tumorigenesis.
References	Number of tumors	Comparison assessed		Increased miRNA		Decreased miRNA		Target
Bottoni 2005	20 tumors 10 GH, 10 PRL normal pituitary	tumors vs. normal				miR-15a miR-16-1
Bottoni 2007	32 tumors 5 GH, 5 PRL, 4 ACTH 17 NF 6 normal pituitary	tumors vs. normal		miR-26a/b; miR-197; miR-103-1/2; miR-149; miR-24-1		miR-128; miR-136; miR-132; miR-223; miR-7-3; let7a1; let7f1; let7e; miR-192-2/3; miR-9-3; miR-7-1; miR-212; miR-164; miR-138-2; miR-100-1/2
		tumors GH vs normal		miR-23a/b; miR-129-1/2; miR-127; miR-203; miR-134; miR-7-1; miR-130a		miR-26; miR-137
		tumors ACTH vs normal		miR-30a/b/c/d; miR--200a		miR-213
		tumors NF vs normal		miR-26a/b; miR-137;miR-103-1/2; miR-107; miR-99b; miR-130a		miR-23a/b; miR-26b; miR-24-1/2; miR-154; miR-129-1/2; miR-127; miR-203; miR-134; miR-148 (miR-148a)
		tumors PRL vs normal		miR-23a/b; miR-24-1/2; miR-154;		miR-30a/b/c/d; miR-26a/b; miR-99b; miR-125b-1/2; miR-224
		macroadenomas (n=13) vs. microadenoma (n=4)		miR-140; miR-99b; miR-99; miR-30b/c		miR-138-2
		treated (n=3) vs untreated (n=13)		miR-29b/C; miR-200a		miR-134; miR-148 (miR-148a); miR-155
Amaral 2009	14 tumors ACTH 7 normal pituitary	tumors vs. normal				miR-145; miR-21; miR-141; let7a; miR-150; miR-15a; miR-16; miR-143
Qian 2009	98 tumors 28 GH, 5GH/PRL, 16 PRL, 18 ACTH, 3 TSH, 22FSH/LH, 3NF, 3 null 4 normal pituitary	tumors vs. normal				globally decreased (let family)		HMGA2
Butz 2010	56 tumors 27 NF, 14 GH 15 normal pituitary	tumors NF vs. normal		miR-128a, miR-155, miR-516-3p; miR-20a;miR-93				Wee 1 (miR-128; miR-155 et miR-516-3p)
		tumors GH vs normal		miR-155; miR-93
Stilling 2010	10 tumors ACTH 6 normal pituitary	tumors vs. normal		188 microRNAs		160 microRNAs		LGALS2, RUNX2 (prediction for miR-493)
		carcinomas (2) vs normal		92 microRNAs		91 microRNAs
		carcinomas (2) vs adenomas (8)		46microRNAs in which miR-122; miR-493		52 microRNAs
Mao 2010	21 tumors GH 6 normal pituitary	tumors vs. normal		miR-136; miR-15b; miR-184; miR-194; miR-200c; miR-197; miR-29b-1; miR-32; miR-340; miR-365; miR-378; miR-486-5p; miR-491-3p; miR-519d; miR-525-5p; miR-551a; miR-574-5p; miR-657; miR-662; miR-768-3p; miR-886-5p (VTRNA2); miR--890; miR-96		miR-125b; miR-126; miR-145; miR-17; miR-185; miR-192; miR-193a-3p/5p; miR-200b; miR-302c; miR-30a/b; miR-31; miR-381; miR-490-5p; miR-503; miR-510; miR-542-3p; miR-552; miR-553; miR-612; miR-617; miR-622; miR-625; miR-637; miR-654-3p; miR-769-5p; miR-801; miR-99b
		treated (n=15) vs untreated (n=6)		miR-183; miR-193a-5p; miR-222; miR-516b; miR-524-5p; miR-601; miR-629; miR-99b		miR-124; miR-32; miR-574-5p;miR-744; miR-96
		macroadenomas (n=8) vs. microadenoma (n=3)		miR-184; miR-524-5p; miR-629; miR-766		miR-124; miR-222; miR-32; miR-744; miR-765
		sensitive (n=13) vs resistant (n=2) au lanreotide		miR-125b; VTRNA2		miR-125a-5p; miR-198; miR-503; miR-524-5p; miR-630
Cheunsuchon 2011	44 tumors 25 NF, 7 GH, 7 ACTH, 5 PRL normal pituitary	tumors NF vs normal		miR-431; miR-770-5p		miR-127-3p; miR-134; miR-136; miR-154; miR-229-5p; miR-323-3p; miR-329; miR-369-5p/3p; miR-370; miR-376c; miR-377; miR-410; miR-433
		tumors GH vs. normal		miR-134; miR-154; miR-299-5p; miR-323-3p; miR-329; miR-369-5p;miR-370; miR-376c; miR-377; miR-380; miR-410;miR-431; miR-432
		tumors PRL vs normal				miR-127-3p; miR-154; miR-329; miR-337; miR-369-5p; miR-376c; miR-433
		tumors ACTH vs normal		miR-431		miR-127-3p; miR-136; miR-154; miR-299-5p; miR-329; miR-369-3p/5p; miR-377; miR-433
Butz 2011	8 tumors NF 4 normal pituitary (puces) 10 tumors NF 10 normal pituitary (PCR)	tumors vs. normal		70 microRNAs in which miR-124*; miR-515-5p; miR-872; miR-135a; miR-140-5p; miR-582-3p/5p; miR-938		92 microRNAs in which miR-198; miR-299-5p; miR-497; miR-548-3p; miR-622		Smad 3 (prediction for miR-135a; miR-140-5p; miR-582-3p/5p; miR-938)
Wang 2012	6 tumors PRL treated bromocriptine normal pituitary	tumors vs. normal		80 microRNAs in which miR-206; miR-516b; miR-550		71 microRNAs in which miR-671-5p		PDGFA BMP4
D'Angelo 2012	12 tumors 8 GH, 4GH/PRL 3 normal pituitary PCR: 10 PRL; 10 FSH/LH; 10 GH	tumors GH vs. normal		miR-320		18 microRNAs in which miR-34b; miR-326; miR-374b; miR-432; miR-548c-3p; miR-570; miR-603; miR-633		HMGA1/2 (miR-34b; miR-548c-3p) HMGA2 (miR-326; miR-432; miR-570) E2F1 (miR-326)
		tumors PRL ou FSH/LH vs normal				miR-34b; miR-326; miR-374b; miR-432; miR-548c-3p; miR-570; miR-603; miR-633; miR-320
Trivellin 2012	14 tumors 6NF, 3 GH, 5 GH/PRL 5 normal pituitary PCR: 24 NF, 11 GH, 4 GH/PRL 10 normal pituitary	tumors vs. normal		miR-378; miR-516-3p; miR-151-3p; miR-224; miR-618; miR-455-3p; miR-29b		miR-509-5p; miR-508-5p; miR-452; miR-330-5p; miR-200a; miR-503; miR-424; miR-499a; miR-199-5p		AIP (miR-107)
		tumors NF vs normal		miR-107; miR-216; miR-215; miR-502; miR-338; miR-10b; miR-96; miR-202; miR-501; miR-18a; miR-450a; miR-329
		tumors GH vs. normal		miR-1; miR-760; miR-196b; miR-188-5p; miR-146b-3p; miR-107
		tumors GH/PRL vs. normal		miR-205; miR-132*; miR-523; miR-107
Palmieri 2012	41 tumors 18 NF, 14 PRL, 9 GH					miR-15a/b; miR-16; miR-26a/B; miR-196a/b; let7a		HMGA1/2
Palimbo 2013	12 tumors GH 5 normal pituitary	tumors vs. normal		miR-26a/b; miR-212; miR-107; miR-103		miR-125b; miR-141; miR-144; miR-164; miR-145; miR-143; miR-15b; miR-16; miR-186; let7b; let7a3; miR-128		PTEN (miR-26b) BMI1 (miR-128)
miRNA which have been found deregulated between non-aggressive and aggressive PRL pituitary tumors in our study are highlighted in bold.
