# Supplementary material for: Deregulation of miR-183 and KIAA0101 in Aggressive and Malignant Pituitary Tumors
Source: Front Med (Lausanne). 2015 Aug 10;2:54. doi: 10.3389/fmed.2015.00054 (PMC4530307; doi:10.3389/fmed.2015.00054)
Supplement: Supplementary file 2 [file table_2.xlsx]

## Sheet: SuppTable2
Supplementary Table 2: List of primers used for PCR in the study
Primers for gene expression assays			Primers for ChIP-PCR assays
hCCNB2	FW	CGC-ATG-CGT-GCC-ATC-CTA-GTG-G	miR183_R0	FW	TAG-AGA-AAC-ACG-GGC-ACC-AC
	RV	TCC-GGG-AAA-CTG-GCT-GAA-CCT-GT		RV	TTG-ACT-GCA-CAG-CAG-GAA-CA
hAURKB	FW	AAG-GAG-AAC-TCC-TAC-CCC-TGG	miR183_R1	FW	CAA-GGC-TGG-GAA-GTC-TGG-TC
	RV	CGG-GTG-TCC-CAC-TGC-TAT-TC		RV	TCT-GCC-CTT-CTA-GCT-GGT-CT
hTHBS1	FW	GGC-TTC-CTT-CTT-TTC-TGT-GCT-TG	miR183_R2	FW	GGG-AGC-AGG-ACA-AAG-AGT-CC
	RV	AAG-GCA-GAG-TGG-AAT-GGG-CAC		RV	ACT-ATG-CAG-ACC-TCT-TGG-CG
hKIAA0101	FW	TTG-GCA-AGG-AGG-ACA-AAT-ACG-CAA	miR183_R3	FW	GCC-TCC-ACA-GCA-ACT-TCT-CT
	RV	ACT-GTG-CCC-ACC-ATG-ATT-CTA-TCC-T		RV	CCA-GGA-AAG-GAG-GGC-AGA-AG
hCENPK	FW	TGG-AAC-CAC-AGG-ACT-ATT-TGG	miR183_R4	FW	GTG-GCT-GCA-GGA-CTT-CTC-TT
	RV	ATC-CTA-CCT-GCA-TTC-TTA-TCC-A		RV	GAA-ACA-GAG-CCC-CAG-GAA-CA
hUBE2T	FW	CTC-AGA-TCC-GAT-TTC-TCA-CTC-C
	RV	GCG-GGT-CAT-CAG-GGT-TGG-GTT
hETS2	FW	CTC-CCA-AAG-ACC-ACG-ACT-CC
	RV	TCG-AAG-GAA-GGA-ACC-CGT-TG
hRPL4	FW	AGG-CAA-GAA-GCC-TGT-GGT-AG
	RV	AGG-GGC-TGG-TTT-CTT-GGT-AG
