# Supplementary material for: Deregulation of miR-183 and KIAA0101 in Aggressive and Malignant Pituitary Tumors
Source: Front Med (Lausanne). 2015 Aug 10;2:54. doi: 10.3389/fmed.2015.00054 (PMC4530307; doi:10.3389/fmed.2015.00054)
Supplement: Supplementary file 3 [file table_3.xlsx]

## Sheet: SuppTable3
Supplementary Table 3: Transcription Factor Predicted to bind miR-183 promoter sequence
PROMO Identifier	Number of binding sites with min 90% similarity	FC1	p-value2	Spearman r3	p-value
C/EBPalpha [T00105]	4	3.13	0.0289	-0.3929	0.3956
E2F [T00221]	1	1.43	0.0143	-0.7143	0.0881
Sp1 [T00759]	1	-1.53	0.0478	0.2143	0.6615
c-Ets-2 [T00113]	8	-2.13	0.0023	0.8214	0.0341
VDR [T00885]	5	-2.24	0.0444	0.5357	0.2357
AP-1 [T00029]	2
AP-2alphaA [T00035]	40
AR [T00040]	4
C/EBPbeta [T00581]	39
c-Ets-1 [T00112]	19
c-Fos [T00123]	1
c-Jun [T00133]	11
c-Myb [T00137]	4
E2F-1 [T01542]	2
EBF [T05427]	4
Elk-1 [T00250]	3
ENKTF-1 [T00255]	13
ER-alpha [T00261]	6
ETF [T00270]	1
FOXP3 [T04280]	7
GATA-1 [T00306]	5
GATA-2 [T00308]	1
GCF [T00320]	3
GR [T05076]	5
GR-alpha [T00337]	128
GR-beta [T01920]	30
HNF-3alpha [T02512]	5
Ik-1 [T02702]	1
IRF-1 [T00423]	6
LEF-1 [T02905]	5
MAZ [T00490]	5
MEF-2A [T01005]	1
NF-1 [T00539]	6
NF-AT1 [T00550]	5
NF-AT1 [T01948]	1
NF-AT2 [T01945]	1
NFI/CTF [T00094]	8
NF-kappaB1 [T00593]	1
NF-Y [T00150]	1
p53 [T00671]	31
Pax-5 [T00070]	31
PEA3 [T00685]	2
PPAR-alpha:RXR-alpha [T05221]	3
PR A [T01661]	8
PR B [T00696]	8
PXR-1:RXR-alpha [T05671]	5
RAR-beta [T00721]	2
RBP-Jkappa [T01616]	1
RelA [T00594]	1
RXR-alpha [T01345]	31
SRY [T00997]	3
STAT1beta [T01573]	2
STAT4 [T01577]	19
T3R-beta1 [T00851]	7
TCF-4E [T02878]	2
TFIID [T00820]	11
TFII-I [T00824]	41
USF2 [T00878]	4
XBP-1 [T00902]	9
YY1 [T00915]	15
1. Fold change of gene expression between 5 NA and 5 A PRL pituitary tumors
2. p-value for differential expression calculated with t-test
3.Spearman correlation coefficient between miR-183 and transcription factor on the 8 NA and 4 A PRL tumors analyzed by microarrays
